# Supplementary material for: Cell-type-specific plasticity of inhibitory interneurons in the rehabilitation of auditory cortex after peripheral damage
Source: Nat Commun. 2023 Jul 13;14:4170. doi: 10.1038/s41467-023-39732-7 (PMC10345144; doi:10.1038/s41467-023-39732-7)
Supplement: Supplementary file 4 — Source Data [file 41467_2023_39732_MOESM4_ESM.xlsx]

## Sheet: Figure 1e
Column1	Noise	Noise_1	Noise_2	Noise_3	Noise_4	Noise_5	Noise_6	Noise_7	Noise_8	Noise_9	Noise_10	Noise_11	Noise_12	Noise_13	Noise_14	Noise_15	Noise_16	Noise_17	Noise_18	Noise_19	Noise_20	Noise_21	Noise_22	Noise_23	Noise_24	Noise_25	Noise_26	Noise_27	Noise_28	Noise_29	Noise_30	Noise_31	Noise_32	Noise_33	Noise_34	Sham	Sham_35	Sham_36	Sham_37	Sham_38	Sham_39	Sham_40	Sham_41	Sham_42	Sham_43	Sham_44	Sham_45	Sham_46	Sham_47
Pre	30	30	30	40	40	40	30	40	20	40	40	30	30	30	40	30	50	30	30	30	20	30	20	20	20	20	30	20	30	30	30	20	30	40	30	20	20	20	30	20	40	50	40	40	40	20	50	20	20
Day1	80	80	80	80	70	60	50	50	80	50	80	80	80	60	80	70	70	70	50	40	30	50	40	70	70	70	60	60	80	80	70	60	50	50	50	30	20	20	20	40	30	20	40	30	40	30	40	20	20
Day3	70	80	80	80	50	70	60	60	60	80	80	80	80	60	70	80	60	60	40	70	30	60	40	50	70	70	50	60	70	70	60	60	50	50	60	30	20	30	20	30	30	40	50	30	40	40	40	20	20
Day10	80	70	50	50	40	50	50	60	80	50	80	80	80	80	60	60	50	50	30	40	50	40	40	30	50	70	70	40	70	80	70	50	40	60	50	20	20	30	20	30	30	20	40	40	40	50	40	30	30
[truncated: 21 more columns]

## Sheet: Figure 1f
Column1	PreNE	PreNE_1	PreNE_2	PreNE_3	PreNE_4	PreNE_5	PreNE_6	PreNE_7	PreNE_8	PreNE_9	PreNE_10	PreNE_11	PreNE_12	PreNE_13	PreNE_14	PreNE_15	PreNE_16	PreNE_17	PreNE_18	PreNE_19	PreNE_20	PreNE_21	PreNE_22	PreNE_23	PreNE_24	PreNE_25	PreNE_26	PreNE_27	PreNE_28	PreNE_29	PreNE_30	PreNE_31	PreNE_32	PreNE_33	PreNE_34	Day1	Day1_35	Day1_36	Day1_37	Day1_38	Day1_39	Day1_40	Day1_41	Day1_42	Day1_43	Day1_44	Day1_45	Day1_46	Day1_47
10db	0	0	0	0	0	0	0	0	0	0	0	0	0	0	0	0	0	0	0	0	0	0	0	0	0	0	0	0	0	0	0	0	0	0	0	0	0	0	0	0	0	0	0	0	0	0	0	0	0
20db	0	0	0	0	0	0	0	0	1.04	0	0	0	0	0	0	0	0	0	0	0	1.44359	0	1.52797	0.54183	0.119	0.119	0	0.1985	0	0	0	1.18	0	0	0	0	0	0	0	0	0	0	0	0	0	0	0	0	0
30db	0.62899	0.78139	0.77879	0	0	0	2.11	0	2.34	0	0	0.94294	0.80189	0.44351	0	1.87	0	1.22579	1.05027	1.38	3.31	0.36524	3.59	1.74	0.563	0.563	0.563	0.6155	0.518	0.628	0.781	2.35	0.722	0	2.11	0	0	0	0	0	0	0	0	0	0	0	0	0	0
40db	1.66	2.41	1.47557	0.8366	1.9	0.75663	4.32	1.73	5.06	0.67	0.61265	1.85	1.33153	1.56071	0.29612	3.07	0	2.84	2.2	2.66	5.16	0.9463	5.52	3.46	1.076	1.076	0.743	0.7865	1.07	1.66	1.85	4	1.9	0.746	4.23	0	0	0	0	0	0	0	0	0	0	0	0	0	0
50db	4.45	3.28	2.3	1.19	2.65	1.6461	5.09	2.82	5.35	3.06	1.52	2.59	2.09	2.02	1.43247	5.56	1.24508	5.02	3.76	4.16	6.62	1.85	6.77	5.17	1.71	1.71	1.157	1.5345	1.815	4.45	2.13	5.74	2.65	1.646	5.09	0	0	0	0	0	0	0.34738	0.50931	0	0.53382	0	0	0	0
60db	5.9	1.18515	2.72	1.08761	2.22	2.14	5.29	3.79	4.66	5.33	2.29	2.97	1.77	2.89	2.51	5.04	3.18	7.16	3.52	4.65	6.58	2.53	6.53	5.27	1.76	1.76	1.131	1.975	2.37	5.9	2.41	6.88	2.22	2.14	5.29	0	0	0	0	0	0.3758	1.16697	0.65	0	0.86733	0	0	0	0.57528
70db	6.01	2.13	2.83	0.83556	2.99	2.58	6.22	4.86	4.82	7.15	2.43	2.1	2.91	2.63	3.22	5.24	4.29	7.38	4.27	5.28	6.87	2.8	6.5	5.16	2.29	2.29	1.25	2.42	3.04	6.01	2.91	6.65	2.99	2.58	6.22	0	0	0	0	0.50111	0.50924	1.08502	0.54	0	0.47	0	0	0	1.03002
80db	6.57	2.91	4.14	2.72	4.82	1.98	7.48	5.18	7.62	7.91	2.76	3.15	4.47	4.61	3.65	6.79	6.57	7.17	4.84	5.5	8.08	4.51	8.23	6.66	2.6	2.6	1.245	2.525	3.235	6.57	3.28	8.48	4.64	1.98	7.48	0.1	0.1	0.1	0.1	0.57943	0.36143	1.22	0.77	0.1	0.62319	0.1	0.1	0.1	0.87998
[truncated: 91 more columns]

## Sheet: Figure 1g
Column1	Noise	Noise_1	Noise_2	Noise_3	Noise_4	Noise_5	Noise_6	Noise_7	Noise_8	Noise_9	Noise_10	Noise_11	Noise_12	Noise_13	Noise_14	Noise_15	Noise_16	Noise_17	Noise_18	Noise_19	Noise_20	Noise_21	Noise_22	Noise_23	Noise_24	Noise_25	Noise_26	Noise_27	Noise_28	Noise_29	Noise_30	Noise_31	Noise_32	Noise_33	Noise_34	Sham	Sham_35	Sham_36	Sham_37	Sham_38	Sham_39	Sham_40	Sham_41	Sham_42	Sham_43	Sham_44	Sham_45	Sham_46	Sham_47
Pre	1	1	1	1	1	1	1	1	1	1	1	1	1	1	1	1	1	1	1	1	1	1	1	1	1	1	1	1	1	1	1	1	1	1	1	1	1	1	1	1	1	1	1	1	1	1	1	1	1
Day1	0.05327	0.12027	0.08454	0.11029	0.24043	0.27381	0.22834	0.17838	0.05249	0.09454	0.1087	0.11111	0.0783	0.33405	0.08219	0.37113	0.35261	0.23686	0.44109	0.99697	0.51202	0.54634	0.39206	0.9049	0.69744	0.69744	1.09639	0.54416	0.63184	0.20776	0.71138	0.07075	0.1747	0.21879	0.23021	1.53483	0.97738	0.91799	0.83593	0.42917	1.1243	1.20833	0.49317	0.84341	0.80292	0.45979	1.13333	1.05385	0.9617
Day3	0.38949	0.12027	1.00604	0.11029	0.20415	1.58586	0.44686	0.20517	0.36745	0.03793	0.1087	0.11111	0.0783	0.55803	0.78904	0.477	0.45282	0.62238	0.54959	0.75282	0.88543	0.31449	0.39206	0.53093	0.25641	0.35897	1.39438	0.77545	0.41041	0.38924	0.66692	0.07075	0.24741	0.95152	0.44686	1.53483	1.03796	1.10627	0.85283	1.33673	1.30519	1.02963	1.48464	0.84341	0.80292	0.63097	0.61808	1.04167	0.86383
Day10	0.05327	0.90266	0.3686	0.75441	0.12834	0.63507	0.20215	0.16451	0.23584	0.1957	1.33627	0.11111	0.90372	1.12364	0.51781	0.60825	0.53881	0.54868	0.65909	1.63545	0.47921	0.52772	0.39206	0.67954	1.03077	0.55179	1.31754	0.61782	0.61381	0.12519	1.06707	0.12453	0.22478	0.79318	0.20214	1.60124	0.98546	1.23356	1.04444	1.18367	1.38033	1.99722	0.76451	1.07692	0.94891	0.7919	0.64333	1.78022	0.9138
[truncated: 21 more columns]

## Sheet: Figure 1h
Column1	Noise	Noise_1	Noise_2	Noise_3	Noise_4	Noise_5	Noise_6	Noise_7	Noise_8	Noise_9	Noise_10	Noise_11	Noise_12	Noise_13	Noise_14	Noise_15	Noise_16	Noise_17	Noise_18	Noise_19	Sham	Sham_20	Sham_21	Sham_22	Sham_23	Sham_24	Sham_25	Sham_26	Sham_27	Sham_28	Sham_29	Sham_30	Sham_31	Sham_32	Sham_33	Sham_34	Sham_35	Sham_36	Sham_37	Sham_38
Pre	40	40	30	50	30	30	30	20	60	40	30	30	30	50	30	30	50	30	20	30	60	60	40	30	40	20	40	30	30	40
Day1	90	60	70	60	30	50	70	80	80	60	50	90	90	40	40	90	90	50	30	30	50	50	30	30	20	20	20	20	40	40
Day3	80	50	60	30	60	40	80	40	90	60	50	50	50	70	20	80	90	50	70	30	60	30	60	30	20	20	30	30	50	40
Day10	60	60	40	30	50	50	30	30	70	60	40	30	60	70	40	70	60	70	50	30	50	40	30	20	20	30	50	30	40	40

## Sheet: Figure 1i
Column1	Noise	Noise_1	Noise_2	Noise_3	Noise_4	Noise_5	Noise_6	Noise_7	Noise_8	Noise_9	Noise_10	Noise_11	Noise_12	Noise_13	Noise_14	Noise_15	Noise_16	Noise_17	Noise_18	Noise_19	Sham	Sham_20	Sham_21	Sham_22	Sham_23	Sham_24	Sham_25	Sham_26	Sham_27	Sham_28	Sham_29	Sham_30	Sham_31	Sham_32	Sham_33	Sham_34	Sham_35	Sham_36	Sham_37	Sham_38
Pre	30	40	30	40	30	40	30	30	40	50	30	30	30	40	40	30	70	50	30	40	40	60	50	50	40	30	60	40	40	50
Day1	90	80	80	70	50	50	70	80	90	90	70	60	90	60	50	90	90	80	50	50	50	40	30	40	40	40	50	40	40	40
Day3	90	70	70	50	70	50	90	70	90	60	60	70	60	90	30	70	90	60	80	50	50	60	60	40	40	40	50	50	40	50
Day10	50	60	50	50	50	70	60	60	90	60	40	70	60	40	50	50	30	60	70	40	60	40	50	30	40	40	60	40	40	40

## Sheet: Figure 1j
Column1	Noise	Noise_1	Noise_2	Noise_3	Noise_4	Noise_5	Noise_6	Noise_7	Noise_8	Noise_9	Noise_10	Noise_11	Noise_12	Noise_13	Noise_14	Noise_15	Noise_16	Noise_17	Noise_18	Noise_19	Sham	Sham_20	Sham_21	Sham_22	Sham_23	Sham_24	Sham_25	Sham_26	Sham_27	Sham_28	Sham_29	Sham_30	Sham_31	Sham_32	Sham_33	Sham_34	Sham_35	Sham_36	Sham_37	Sham_38
Pre	30	50	30	50	30	30	50	30	50	60	40	20	40	60	40	30	60	40	30	40	50	50	60	30	50	40	70	50	60	60
Day1	80	80	80	70	70	50	60	80	90	90	70	80	90	70	60	60	90	80	60	60	50	40	60	40	40	50	70	40	30	60
Day3	90	60	70	40	70	50	70	70	90	70	60	70	70	80	40	70	90	70	70	60	50	70	50	40	40	50	70	50	60	60
Day10	50	60	70	60	50	70	60	60	80	60	60	60	60	90	70	70	80	90	60	60	60	50	60	40	60	60	60	60	60	50

## Sheet: Figure 1k
Column1	Noise	Noise_1	Noise_2	Noise_3	Noise_4	Noise_5	Noise_6	Noise_7	Noise_8	Noise_9	Noise_10	Noise_11	Noise_12	Noise_13	Noise_14	Noise_15	Noise_16	Noise_17	Noise_18	Noise_19	Noise_20	Noise_21	Noise_22	Noise_23	Noise_24	Noise_25	Noise_26	Noise_27	Noise_28	Noise_29	Sham	Sham_30	Sham_31	Sham_32	Sham_33	Sham_34	Sham_35	Sham_36	Sham_37	Sham_38	Sham_39	Sham_40	Sham_41	Sham_42	Sham_43	Sham_44	Sham_45	Sham_46	Sham_47
Pre	50	50	40	50	60	40	50	50	60	50	60	50	50	50	50	50	40	40	40	50	40	50	40	50	50	40	50	50	50	80	40	50	40	40	60	40	40	50	40	50	40	50	40	50	60
Day1	70	80	70	70	70	70	70	80	70	70	50	60	70	70	80	60	60	70	70	70	60	60	70	70	70						40	40	50	40	60	50	50	50	60	70	50	50	50	50	60
Day3	80	60	80	70	70	50	60	80	70	70	50	60	70	70	80	60	60	70	70	70	60	60	80	70	70						40	50	50	50	50	50	50	50	60	70	30	40	40	40	40
Day10	70	60	70	70	80	60	60	70	70	70	60	70	70	70	70	60	60	70	70	70	60	70	70	70	70	40	60	70	80	80	40	50	50	50	60	40	40	30	40	50	40	50	40	50	50
[truncated: 11 more columns]

## Sheet: Figure 1m
Column1	Noise	Noise_1	Noise_2	Noise_3	Noise_4	Sham	Sham_5	Sham_6	Sham_7	Sham_8
8khz	13.5	12.5625	13.3684	12.5238	13.8947	12.56	12.9474	13.1579	14
12khz	14.95	12.7778	12.5	14.3529	16.1177	15.685	14.6111	15.0526	16.1765
16khz	15.2222	14.6111	12.7619	10.7778	15.7368	15.68	15.3684	16.5714	16.7059
24khz	11.4444	10.1111	12.35	9.42105	11.8824	16.87	17.3889	17.8235	17.2105
32khz	9	8.94444	7.625	8.16667	8.58823	17.68	15.8	17.2632	16.9048

## Sheet: Figure 2d
Column1	Noise	Noise_1	Noise_2	Noise_3	Noise_4	Noise_5	Noise_6	Noise_7	Noise_8	Noise_9	Noise_10	Sham	Sham_11	Sham_12	Sham_13	Sham_14	Sham_15	Sham_16	Sham_17	Sham_18	Sham_19	Sham_20
Pre	0	0	0	0	0	0	0	0	0	0	0	0	0	0
Day1	45	45	45	40	45	40	45	45				0	0	0
Day3	30	35	15	10	35	30	25	30	20	25		0	0	0
Day10	25	20	0	0	10	20	5	0				0	0	0

## Sheet: Figure 2e
Column1	PreNE	PreNE_1	PreNE_2	PreNE_3	PreNE_4	PreNE_5	PreNE_6	PreNE_7	PreNE_8	PreNE_9	PreNE_10	PreNE_11	NEday1	NEday1_12	NEday1_13	NEday1_14	NEday1_15	NEday1_16	NEday1_17	NEday1_18	NEday1_19	NEday1_20	NEday1_21	NEday1_22	NEday3	NEday3_23	NEday3_24	NEday3_25	NEday3_26	NEday3_27	NEday3_28	NEday3_29	NEday3_30	NEday3_31	NEday3_32	NEday3_33	NEday10	NEday10_34	NEday10_35	NEday10_36	NEday10_37	NEday10_38	NEday10_39	NEday10_40	NEday10_41	NEday10_42	NEday10_43	NEday10_44
30db	1.8	2.3	1.27	3.32	1.483	3.721	4.52	2.413	3.6	6.2	3.417		0	0	0	0	0	0	0	0					0	0	0	0	0	0	0	0	0	0			0	0	3.4	1	0	0	0	2.5
35db	1.8	3.48	1.5	4	1.582	3.467	4.2	2.922	3.5	6.3	3.83		0	0	0	0	0	0	0	0					0	0	0	0	0	0	0	0	0	0			0	0	3	1	0	0	1.4	2.414
40db	2	3.067	1.912	4.6	1.932	3.77	4.02	3.292	3.7	6.32	2.1		0	0	0	0	0	0	0	0					0	0	0	1	0	0	0	0	0	0			0	0	4.5	1.143	1.8	0	1.57	2.158
45db	2.7	5.1	2.98	4.53	1.896	3.114	4.017	3.88	2.74	6.91	2.17		0	0	0	0	0	0	0	0					0	0	5.4	0.9	0	0	0	0	0	0			0	0	4.95	1.267	3.4	0	2.399	2.645
50db	1.7	6.63	2.934	4.313	2.706	4.409	4.783	4.168	3.4	6.639	4.17		0	0	0	0	0	0	0	0					0	0	9	0.9	0	0	0	0	2.45	0			0	1.36	7.4	1.45	4	1.145	2.812	2.579
55db	2.1	7	3.728	4.46	2.694	3.535	4.342	3.465	2.558	7.36	2.44		0	0	0	0	0	0	0	0					0	0	9.4	1.78	0	0	2.5	0	3.601	2.614			4.821	2.56	10.97	1.695	4.5	1.5	3.31	3.521
60db	2.27	7.1412	5.12	4.54	2.239	3.452	4.975	2.542	2.63	8.466	5.2		0	0	0	0	0	0	0	0					2.389	0	10.3	4.17	0	1.11	3.5	0.1	3.07	1.55			4.7	2.37	9.6	2.993	5.335	2.933	5.4	3.65
65db	1.135	6.141	5.2	5.892	3.401	3.545	6.723	5.16	4.056	7.826	6.8		0	0	0	0	0	0	0	0					3.056	1.56	9.9	6.264	4.9	6.904	4.39	1.99	3.893	2.02			8.01	2.74	9.5	3.45	5.4	5.75	9.729	3.75
70db	4.99	7.048	5.94	4.56	3.45	4.304	6.724	5.782	3.4	8.132	4.8		0	0	0	0.5	0	1.5	0	0					6.052	3.048	10.01	7.82	11.12	9.68	5.731	6.22	3.868	8.03			7.29	3.157	10.6	3.527	5.313	5.582	9.779	5.179
75db	5.1	7.019	6.725	5.592	3.562	5.181	7.712	5.214	5.37	8.985	5.08		4.699	4.026	1	2.149	1.5	2.6	0.8	2.1					10.41	6.637	10.59	8.949	16	8.011	5.601	11.03	4.834	11.42			8.941	4.87	15.29	6	5.05	6.756	13.49	5.69
80db	5.76	7.536	7.35	7.9	6.02	7.197	7.517	7.57	5.395	8.269	6.067		11.76	8.723	4.759	7.051	6.5	5.603	2.938	4.835					10.91	8.72	11.24	9.37	16.26	12.51	8.293	12.54	6.851	13.07			9.557	7.35	17.91	7.4	6.67	9.746	17.36	5.723

[truncated: 96 more sheets: Figure 2f, Figure 2k, Figure 2l, Figure 2m, Figure 2n, Figure 2o, Figure 2p, Figure 2q LOW BF Threshold Shif, Figure 2q HIGH BF Threshold Shi, Figure 2q MID BF Threshold Shif, Figure 2r NE HIGH BF NormGain, Figure 2r NE LOW BF NormGain, Figure 2r NE MID BF NormGain, Figure 4d, Figure 4e, Figure 4f, Figure 4k, Figure 4l, Figure 4m, Figure 4n …]
